# Supplementary material for: Evaluation of Drought Responses in Two Tropaeolum Species Used in Landscaping through Morphological and Biochemical Markers
Source: Life (Basel). 2023 Apr 6;13(4):960. doi: 10.3390/life13040960 (PMC10145515; doi:10.3390/life13040960)
Supplement: Supplementary file 1 [file life-13-00960-s001.zip]

Archive with 1 entries (1 files):
- life-2321684-supplementary.pdf
